# Supplementary material for: Temporal inactivation enhances robustness in an evolving system
Source: R Soc Open Sci. 2019 Feb 20;6(2):181471. doi: 10.1098/rsos.181471 (PMC6408400; doi:10.1098/rsos.181471)
Supplement: A simulation code for the model of evolving open system with temporal inactivation [file rsos181471supp1.cpp]

/////// Graph Ecosystem ///////
///// with temporal inactivation /////
/*
USAGE: ./a.out M(# of interactions per species), Tw(Waiting time), F_0 (unit for the fitness), maxN, SimulationTime, iseed
*/
#include <iostream>
#include <fstream>
#include <sstream>
#include <string>
#include <iomanip>
#include <math.h>
#include <algorithm>

/*
64-bit Mersenne Twister pseudo random number generator
Downloade mt19937-64.c from:  http://www.math.sci.hiroshima-u.ac.jp/~m-mat/MT/emt64.html
*/
#include "mt19937-64.c"

// CONSTANT PARAMETERS
const int Maxtime  = 999999999;
const int InitialN = 100;
const int InitialM = 10;

// Parameters for Observation
const int OutputInterval = 1;// the interval for outputting the correlation matrices

// Functions
inline int min(int a, int b){return b < a ? b : a;}
double Gaussian(void);

int FindLeastFitNode(int nspecies, int n_incubate, int* state, double* fitness, double* timeLeft, int* indegree);
double CalcurateFitness(int nspecies, int nint, int* from, int* to, int* state, double* amp, double* fitness, int* indegree, int* outdegree);
double CalcurateDegree(int nspecies, int nint, int* from, int* to, int* state, int* degree);

// MAIN
int main(int argc, char *argv[]){

    // Get the Number of Interactions
    int M = atoi(argv[1]);
    if(M < 1) M = 1;
    //Waiting time
    double Tw = atof(argv[2]);
    if(Tw < 0.0){Tw = 0.0;}
    //Unit of the fitness: Dt = exp(-|fi|/F_0)
    double F_0 = atof(argv[3]);
    if(F_0 < 0.0){F_0 = 1.0;}
    double Cflip = 1.0/F_0;
    // Maximum limit for the system size, merely for the computation time
    int MaxN = atoi(argv[4]);
    if(MaxN > 100000) MaxN = 100000;
    if(MaxN < 1) MaxN = 1;
    int MaxNINT  = MaxN*50;
    // Simulation time
    int SimTime = atoi(argv[5])+1;
    int actual_SimTime = SimTime;
    // Random number seed
    int iseed = atoi(argv[6]);
    iseed %= 1000;

    //Period of new species inclusion
    double Tth = 100.0;
    int MAX_STATECHANGE = (int)(Tth*200);
    
    //For Incubation
    double eps = -0.00000000001;

    // Output file setting
    int twname = (int)(Tw*1000);
    int f0name = (int)(F_0*100);
    int iname = iseed;
    std::ostringstream ff;

    ff << "m" << std::setw(2) << std::setfill('0') << M;
    ff << "_t" << std::setw(4) << std::setfill('0') << twname;
    ff << "_f" << std::setw(3) << std::setfill('0') << f0name;
    ff << "_i"  << std::setw(3) << std::setfill('0') << iname;
    
    std::string filename = ff.str();
    std::string out = filename + ".log";
    std::string out_n = filename + ".dat";
    
    std::ofstream ofs(out.c_str(), std::ios::out);
    std::ofstream ofs_n(out_n.c_str(), std::ios::out);
    
    ofs << "# N0=" << InitialN << ", M=" << M << ", Tw=" << Tw << ", F_0=" << F_0 << ", T_th=" << Tth << std::endl;
    
    int* from = new int[MaxNINT];
    int* to = new int[MaxNINT];
    double* amp = new double[MaxNINT];

    //Profile Arrays
    //index of species
    int* id         = new int[MaxN];
    int* state      = new int [MaxN];
    //remaining time for state change
    double* timeLeft  = new double[MaxN];
    //elapsed time for extinction
    double* wtime   = new double[MaxN];
    double* fitness = new double[MaxN];
    
    int* indegree  = new int[MaxN];
    int* outdegree = new int[MaxN];
    int n_active     = 0;
    int n_inactive   = 0;
    int activation   = 0;
    int inactivation = 0;
    int extinction   = 0;
    // for Observation
    int tot_activation   = 0;
    int tot_inactivation = 0;
    int tot_extinction   = 0;
    
    //// OACIS observables
    //// Average quantities which will be output in JSON format, for a job manegiment software OACIS (https://github.com/crest-cassia/oacis)
    double oacis_nsample = 0;
    double oacis_sumn = 0.0;
    double oacis_sumt = 0.0;
    double oacis_sumtt = 0.0;
    double oacis_sumnt = 0.0;
    int oacis_nact = 0;
    int oacis_maxn = 0;
    double oacis_avef = 0.0;
    double oacis_avem = 0.0;
    
    // Initial Settings
    //Giving a random number seed
    init_genrand64(iseed);
    
    int n = InitialN;
    int nlast = n;
    int nint;
    double ave_f = 0, ave_f_active = 0, ave_f_inactive = 0;
    double ave_k = 0, ave_k_active = 0, ave_k_inactive = 0;
    for(int i=0; i< MaxN; i++){
        id[i]        = -1;
        fitness[i]   =  0.0;
        timeLeft[i]    = -1.0;
        wtime[i]     =  0.0;
        state[i]     =  0;
        indegree[i]  =  0;
        outdegree[i] =  0;
    }
    for(int i=0; i< MaxNINT; i++){
        from[i]      = -1;
        to[i]        = -1;
        amp[i]       =  0.0;
    }

    //Give Initial Interactions
    nint = 0;
    for(int i=0; i < n; i++){
        id[i]     = i+1; // name of species: id = 1,2,..., n
        wtime[i]  =  0;
        timeLeft[i] = -1;
        state[i]  =  1;
            
        int nbond = InitialM;
        if(n < M){nbond = n;}
        for(int j = 0; j < nbond; j++){
            int tmpwith = i;
            while(tmpwith == i){// Get an off-diagonal connection
                tmpwith = (genrand64_int63() % n);
            }
            
            // give a unidirectional link
            if(genrand64_real3() < 0.5){
                //Outgoing
                from[nint]      = i;
                to[nint]        = tmpwith;
                amp[nint]       = Gaussian();
            }else{
                //Incoming
                from[nint]      = tmpwith;
                to[nint]        = i;
                amp[nint]       = Gaussian();
            }
            nint += 1;
        }
    }
    n_active   = n;
    n_inactive = 0;
    
    // Main body
    int here     = -1;
    int here_new = -1;
    double dt    =  0.0;
    // elapsed time after the latest introduction of a new species
    double dtime =  0.0;
    // total simulation time
    double total_time = 0.0;
    
    if(SimTime > Maxtime) SimTime = Maxtime;
    
    for(int istep = 1; istep <= SimTime; istep++){
        // check the N Limit
        if(n > MaxN-1){
             actual_SimTime = istep;
             ofs << InitialN << " " << M << " " << Tw << " " << total_time << " " << istep << " " << n << " " << n_active << " " << n_inactive << " " <<activation << " " << inactivation << " " << extinction << std::endl;
            
             break;
        }
        // Add a new species
        id[n]      = InitialN+istep;
        state[n]   =  1;
        timeLeft[n]  = -1;
        wtime[n]   =  0.0;
        
        int nbond  =  M;
        if(n < M){
            nbond = n;
        }
        int n_newbonds = 0;
        for(int j = 0; j < nbond; j++){
            int intbase = nint + n_newbonds;
            int resident = (genrand64_int63() % n);
            
            // give a unidirectional link
            n_newbonds += 1;
            if(genrand64_real3() < 0.5){
                //Outgoing
                from[intbase] = n;
                to[intbase] = resident;
                amp[intbase] = Gaussian();
            }
            else{
                //Incoming
                from[intbase] = resident;
                to[intbase] = n;
                amp[intbase] = Gaussian();
            }
        }
        n++;
        n_active++;
        nint += n_newbonds;
        activation = 0;
        inactivation = 0;
        extinction = 0;
        
        dtime = 0.0;
        int event = 0;
        while(dtime < Tth){
            // Truncate simulation
            if(event > 0 && here_new == -1 && n_inactive == 0){
                break;
            }
            if(event > 0 && here_new == -1 && eps < 0.0 && n <= M){
                break;
            }
        
            here = here_new;
            // Set new time slice
            if(here == -1){
                dt = 1;
            }else if(event > 0){
                dt = timeLeft[here];
            }
            
            // Update system time 
            if(event == 0){
                total_time = (istep-1)*Tth;
            }else{
                total_time += dt;
                dtime += dt;
            }
            
            // Update waiting time of spores
            if(n > InitialN){
                for(int i = 0; i < n; i++){
                    if(state[i] == -1 && fitness[i] <= 0){
                        wtime[i] += dt;
                    }
                }
            }else{
                //Incubation
                for(int i = 0; i < n; i++){
                    if(state[i] == -1 && fitness[i] <= eps){
                        wtime[i] += dt;
                    }
                }
            }
            
            // Extinction
            int here_extinction = -1;
            for(int i = 0; i < n; i++){
                if(state[i] == -1 && wtime[i] >= Tw){
                    here_extinction = i;
                }
            }
            
            while(here_extinction > -1){
                // Pruning the ID Records
                for(int i = here_extinction; i < n; i++){
                    id[i] = id[i+1];
                    state[i] = state[i+1];
                    fitness[i] = fitness[i+1];
                    wtime[i] = wtime[i+1];
                    timeLeft[i] = timeLeft[i+1];
                }
                if(here == here_extinction){
                    here = -1;
                }
                if(here > here_extinction){
                    here -= 1;
                }
                // Pruning the Interaction
                int cutcounter = 0;
                for(int i = 0; i < nint; i++){
                    while((from[i] == here_extinction) || (to[i] == here_extinction)){
                        cutcounter++;
                        for(int j = i; j < nint; j++){
                            from[j] = from[j+1];
                            to[j] = to[j+1];
                            amp[j] = amp[j+1];
                        }
                    }
                }
                
                // Update the Species Index
                for(int i = 0; i < nint; i++){
                    if(from[i] > here_extinction){
                        from[i]--;
                    }
                    if(to[i] > here_extinction){
                        to[i]--;
                    }
                }
                
                n--;
                n_inactive--;
                nint -= cutcounter;
                extinction++;
                
                // Next extinction
                here_extinction = -1;
                for(int i = 0; i < n; i++){
                    if(state[i] == -1 && wtime[i] >= Tw){
                        here_extinction = i;
                    }
                }
            }
            
            // Check the elapsed time after the latest introduction of a new species
            if(dtime > Tth){ 
                dtime      -= dt;
                total_time -= dt;
                for(int i = 0; i < n; i++){
                    if(state[i] == -1 && fitness[i] <= 0){
                        wtime[i] -= dt;
                    }
                }
                dt          = Tth - dtime;
                dtime      += dt;
                total_time += dt;
                here_new    = -2;
                
                break;
            }
            
            // Precalculation for the remainig time to change state
            for(int i = 0; i < n; i++){
                if(timeLeft[i] > -1){
                    double factor = 0.5*fabs(fitness[i])*Cflip;
                    
                    if(timeLeft[i] - dt < 0.00000000001){
                        timeLeft[i] = 0.0;
                    }else{
                        timeLeft[i] = (timeLeft[i] - dt)*exp(factor);
                    }
                }
            }
            
            // Update state
            if(here > -1){
                state[here] *= -1;
                
                if(state[here] == 1){
                    wtime[here] = 0.0;
                    n_active++;
                    n_inactive--;
                    activation++;
                }else{
                    n_active--;
                    n_inactive++;
                    inactivation++;
                }
                timeLeft[here] = -1;
            }
            
            // Update fitness
            ave_f = 0.0;
            ave_f = CalcurateFitness(n, nint, from, to, state, amp, fitness, indegree, outdegree);
            
            // Update the remaining time to change state
            if(n > InitialN){
                for(int i = 0; i < n; i++){
                    if(state[i] * fitness[i] <= 0){
                        double factor = -0.5*fabs(fitness[i])*Cflip;
                    
                        if(timeLeft[i] <= -1){
                            timeLeft[i] = exp(factor);
                        }else{
                            timeLeft[i] *= exp(factor);
                        }
                    
                        if(state[i] == -1 && indegree[i] == 0){
                            timeLeft[i] = -1;
                        }
                    }else{
                        timeLeft[i] = -1;
                    }
                }
            }else{
                // Incubation
                for(int i = 0; i < n; i++){
                    if(state[i] == 1 && fitness[i] <= eps){
                        double factor = -0.5*fabs(fitness[i])*Cflip;
                        if(timeLeft[i] <= -1){
                            timeLeft[i] = exp(factor);
                        }else{
                            timeLeft[i] *= exp(factor);
                        }
                    }else if(state[i] == -1 && fitness[i] >= eps){
                        double factor = -0.5*fabs(fitness[i])*Cflip;
                        if(timeLeft[i] <= -1){
                            timeLeft[i] = exp(factor);
                        }else{
                            timeLeft[i] *= exp(factor);
                        }
                        if(state[i] == -1 && indegree[i] == 0){
                            timeLeft[i] = -1;
                        }
                    }else{
                        timeLeft[i] = -1;
                    }
                }
            }
            
            // Find least fit species for next state change
            here_new = FindLeastFitNode(n, M, state, fitness, timeLeft, indegree);
            event++;
        }
        tot_activation += activation;
        tot_inactivation += inactivation;
        tot_extinction += extinction;
        
        //Observation
        if(istep % OutputInterval == 0){
            ofs_n << istep << " " << n << " " << n_active << " " << n_inactive << " " << ((double) tot_activation)/((double) OutputInterval) << " " << ((double) tot_inactivation)/((double) OutputInterval) << " " << ((double) tot_extinction)/((double) OutputInterval) << std::endl;
            
            //OACIS observables
            oacis_nsample++;
            double sct = ((double) istep)/((double) SimTime);
            oacis_sumn += n;
            oacis_sumt += sct;
            oacis_sumtt += sct*sct;
            oacis_sumnt += n*sct;
            oacis_nact += tot_activation;
            if(n>0){
                oacis_avef += ave_f;
                oacis_avem += ((double) 2*nint)/n;
                if(oacis_maxn < n) oacis_maxn = n;
            }
            
            tot_activation = 0;
            tot_inactivation = 0;
            tot_extinction = 0;
        }
        
        if(istep == SimTime){
            ofs << InitialN << " " << M << " " << Tw << " " << total_time << " " << istep << " " << n << " " << n_active << " " << n_inactive << " " <<activation << " " << inactivation << " " << extinction << std::endl;
        }
    }

    // The End of the Simulation
    //// report OACIS observables
    ////// make a file handle for OACIS
    FILE *OACISfile;
    if((OACISfile=fopen("_output.json","w"))==NULL){
        puts("HIST_F:Save to file failed");
        return 0;
    }
    
    ////// observables
    if(oacis_nsample == 0){oacis_nsample = 1;}
    double norm = 1.0/((double) oacis_nsample);
    double aven = oacis_sumn*norm;
    double avet = oacis_sumt*norm;
    double avett = oacis_sumtt*norm;
    double avent = oacis_sumnt*norm;
    oacis_avef *= norm;
    oacis_avem *= norm;
    double oacis_aveact = ((double) oacis_nact)/((double) actual_SimTime);
    ////// report
    fprintf(OACISfile, "{\n");
    fprintf(OACISfile, "\"<N>\": %f,\n", aven);
    fprintf(OACISfile, "\"max N\": %d,\n", oacis_maxn);
    //////// least-square fit to the linear function
    fprintf(OACISfile, "\"Divergence Speed\": %f,\n", (avent - aven*avet)/(avett - avet*avet)/SimTime);
    fprintf(OACISfile, "\"Intercept\": %f,\n", (avett*aven - avent*avet)/(avett - avet*avet));
    fprintf(OACISfile, "\"<F>\": %f,\n", oacis_avef);
    fprintf(OACISfile, "\"<m>\": %f,\n", oacis_avem);
    fprintf(OACISfile, "\"<Nact>\": %f\n", oacis_aveact);
    fprintf(OACISfile, "}");
    fclose(OACISfile);
    
	// FINALIZATION
    delete[] from;
    delete[] to;
    delete[] amp;
    delete[] id;
    delete[] state;
    delete[] indegree;
    delete[] outdegree;
    delete[] fitness;
    delete[] timeLeft;
    delete[] wtime;
    
    return 0;
}

///// Return a Random Number from the Gaussian Distribution with <r> = 0.0, <r^2> = 1.0
/////////////////////////////////////////// "genrand64_real3()" gives Uniform Distribution in (0, 1)
double Gaussian(void){
	static double V1, V2, S;
	static int phase = 0;
	double X;
	if(phase == 0) {
		do {
			double U1 = genrand64_real3();
			double U2 = genrand64_real3();
			V1 = 2 * U1 - 1;
			V2 = 2 * U2 - 1;
			S = V1 * V1 + V2 * V2;
		} while(S >= 1 || S == 0);
		X = V1 * sqrt(-2 * log(S) / S);
	} else
		X = V2 * sqrt(-2 * log(S) / S);
	phase = 1 - phase;
	return X;
}
///// Return the Least Fit Species
int FindLeastFitNode(int nspecies, int n_incubate, int* state, double* fitness, double* timeLeft, int* indegree){
    int here = -1;
    double a = 0;
    double min = 1.0;
    
    // younger first: search node id from 0 to n in the order of age
    for(int i = 0; i < nspecies; i++){
        if(timeLeft[i] >= 0 && min >= timeLeft[i]){
            min = timeLeft[i];
            here = i;
        }
    }

    return here;
}
///// Calculate the fitness for all nodes
double CalcurateFitness(int nspecies, int nint, int* from, int* to, int* state, double* amp, double* fitness, int* indegree, int* outdegree){
    double sum = 0;
    
    for(int i = 0; i < nspecies; i++){
        fitness[i]   = 0;
        indegree[i]  = 0;
        outdegree[i] = 0;
    }
    
    for(int i = 0; i < nint; i++){
        int me = from[i];
        int you = to[i];
        int flag = state[me] + 1;
        
        fitness[you] += flag*amp[i];
        indegree[you] += flag;
        outdegree[me] += flag;  

        sum += flag*amp[i];
    }
    
    sum = 0.5*sum/(double)nspecies;

    return sum;
}
